# Supplementary material for: Systematic review of lung function assessment among youth and young adults e-cigarette users: Current tools and emerging methods
Source: PLoS One. 2026 Feb 6;21(2):e0342500. doi: 10.1371/journal.pone.0342500 (PMC12880674; doi:10.1371/journal.pone.0342500)
Supplement: S2 File — (ZIP) [file pone.0342500.s004.zip]

Archive with 7 entries (7 files):
- JBI checklist_1.pdf
- JBI checklist_2.pdf
- JBI checklist_3.pdf
- JBI checklist_4.pdf
- JBI checklist_5.pdf
- JBI checklist_6.pdf
- JBI checklist_7.pdf
